# Supplementary material for: E2 Partner Tunes the Ubiquitylation Specificity of Arkadia E3 Ubiquitin Ligase
Source: Cancers (Basel). 2023 Feb 7;15(4):1040. doi: 10.3390/cancers15041040 (PMC9954413; doi:10.3390/cancers15041040)
Supplement: Supplementary file 1 [file cancers-15-01040-s001.zip]

Archive with 2 entries (2 files):
- cancers-2148865-supplementary File S1.pdf
- cancers-2148865-supplementary.pdf
